# Supplementary material for: A Signal On-Off Ratiometric Molecularly Imprinted Electrochemical Sensor Based on MXene/PEI-MWCNTs Signal Amplification for the Detection of Diuron
Source: Biosensors (Basel). 2025 Jul 5;15(7):433. doi: 10.3390/bios15070433 (PMC12293771; doi:10.3390/bios15070433)
Supplement: Supplementary file 1 [file biosensors-15-00433-s001.zip]

Archive with 1 entries (1 files):
- biosensors-3673418-supplementary.pdf
